# Supplementary material for: Engineering Melon Plants with Improved Fruit Shelf Life Using the TILLING Approach
Source: PLoS One. 2010 Dec 30;5(12):e15776. doi: 10.1371/journal.pone.0015776 (PMC3012703; doi:10.1371/journal.pone.0015776)
Supplement: Table S1 — Missense, STOP and splicing induced mutations. Nucleotide substitution, amino acid changes and the predicted impact on the protein function are reported for each EMS-mutant line. Asterisks indicate non conventional EMS mutations. The amino acid substitution is predicted damaging if the score is < or = 0.05 and tolerated if the score is >0.05. (XLS) [file pone.0015776.s003.xls]

## Sheet: Sheet1
Supplemental Table 1: Missense, STOP and splicing induced mutations
Nucleotide substitution, amino acid changes and the predicted impact on the protein function are reported for each EMS-mutant line. Asterisks indicate non conventional EMS mutations. The amino acid substitution is predicted damaging if the score is <= 0.05 and tolerated if the score is > 0.05
	Allele	DNA mutation	aa changed	SIFT prediction	SIFT score
	det1-1	G>A	R225K	tolerated	0.24
	det1-2	G>A	V430I	non tolerated	0.01
	det1-3	G>A	R253K	tolerated	0.24
	det1-4	G>A	G134D	tolerated	0.14
	det1-5*	G>C	D70H	non tolerated	0.01
	det1-6	G>A	W291Stop
	det1-7	G>A	D296N	tolerated	0.48
	dhs-1	G>A	E119K	tolerated	0.35
	dhs-2	C>T	P201S	non tolerated	0.04
	dhs-3	G>A	V204I	tolerated	0.59
	dhs-4	C>T	P228L	non tolerated	0
	dhs-5	G>A	G233E	non tolerated	0
	dhs-6	G>A	E311K	non tolerated	0
	aco1-1	G>A	G194D	non tolerated	0
	aco1-2	C>T	L124F	non tolerated	0.02
	nor-1	C>T	S164F	Non tolerated	0
	nor-2	G>A	E59K	Non tolerated	0.01
	nor-3	G>A	D263N	Non tolerated	0.02
	nor-4	C>T	S164F	Non tolerated	0
	exp1-1	G>A	S44N	tolerated	0.17
	exp1-2	C>T	L118F	non tolerated	0.05
	exp1-3	G>A	W125Stop
	exp1-4	G>A	G186S	non tolerated	0.01
	exp1-5	G>A	M205I	non tolerated	0
	exp1-6	G>A	S206N	non tolerated	0.04
	sp1-1	C>T	P114S	non tolerated	0.02
	tctp-1	G>A	G46D	non tolerated	0
	cnr-1	G>A	G49E	non tolerated	0
	cnr-2*	T>A	F157I	non tolerated	0.02
	cnr-3*	C>A	P58Q	tolerated	0.2
	cnr-4	C>T	S248F	non tolerated	0.04
	cnr-5	C>T	P80L	non tolerated	0.01
	cnr-6	C>T	S170F	non tolerated	0.02
	sgr-1	G>A	intron1, splicing site
	sgr-2	G>A	D216N	tolerated	0.5
	sgr-3	G>A	R151K	tolerated	1
	sgr-4	G>A	E189K	tolerated	0.54
	sgr-5	G>A	S132N	non tolerated	0.01
	sgr-6	G>A	E226K	tolerated	0.53
	sgr-7	C>T	P205S	tolerated	0.17
	acs7-1	G>A	G19E	non tolerated	0
	acs7-2	G>A	D376N	tolerated	0.11
	acs7-3	G>A	D279N	non tolerated	0
	acs7-4	C>T	T151I	non tolerated	0.01
	wip1-1	G>A	R86K	non tolerated	0
	wip1-2	C>T	S27F	non tolerated	0
	wip1-3	C>T	L77F	non tolerated	0
	wip1-4	C>T	P193L	non tolerated	0.01
	wip1-5	C>T	S25F	non tolerated	0
	wip1-6	C>T	S128F	non tolerated	0
	wip1-7	C>T	L194F	non tolerated	0.02
	wip1-8	C>T	T198I	non tolerated	0.03
	wip1-9	C>T	S70F	non tolerated	0
	wip1-10	C>T	S73F	non tolerated	0
	wip1-11	C>T	S306F	non tolerated	0
	wip1-12	G>A	G242R	non tolerated	0
	wip1-13	G>A	R277K	non tolerated	0.04
