# Supplementary material for: Engineering Melon Plants with Improved Fruit Shelf Life Using the TILLING Approach
Source: PLoS One. 2010 Dec 30;5(12):e15776. doi: 10.1371/journal.pone.0015776 (PMC3012703; doi:10.1371/journal.pone.0015776)
Supplement: Table S2 — Primers used in this study. Asterisk indicate primers labeled with infra-red dyes IRD700 (forward primers) and IRD800 (reverse primers). (XLS) [file pone.0015776.s004.xls]

## Sheet: Feuil1
Supplemental Table 2: Primers used in this study
Asterisk indicate that the primer is labelled with infra-red dyes IRD700 (forward primers) and IRD800 (reverse primers).
Target gene	Primer name	Sequence (5' to 3')
	M13F700*	CACGACGTTGTAAAACGAC
	M13R800*	GGATAACAATTTCACACAGG
CmACO1	CmACO1_1F	CAATTTCTTCCCACTTTCCAATCC
	CmACO1_1R	AGCCTATTAAGTTGCTACAATTACC
	CmACO1_2F1	ACGACGTTGTAAAACGACTTCACTATAAATACCCC
	CmACO1_2F2	CGACGTTGTAAAACGACTGTCTGATCTCGACGAGG
	CmACO1_2R1	TAACAATTTCACACAGGTTTCAGGAGTTGCAGGCC
	CmACO1_2R2	TAACAATTTCACACAGGCAAGCCCTCTAATATTCC
CmACS7	CmACS7_1F1	CTTGCTATAAATAGAGGTGCCC
	CmACS7_1F2	TGTAACTAAGTATTTTTATAA
	CmACS7_1R1	CATATGAAATACCCTCAAACTCATAC
	CmACS7_1R2	TATAGATATATATTTAATAG
	CmACS7_2F1_700*	CTTTTTGGCTCTCAAAAAGGGAAAG
	CmACS7_2F2_700*	GACACTGTTGGTATAATTTCATGCAC
	CmACS7_2R1_800*	TTGAAAGTTAAAATTTTAATGTCTG
	CmACS7_2R2_800*	CTTCGTTTTCCTTCTTCATCCGTTC
CmCNR	CmCNR_1F	CGTTGCTTGCGTTTTCTTTTGAG
	CmCNR_1R	GCTCCGCAAAGCCCTAACTAC
	CmCNR_2F1	ACGACGTTGTAAAACGACCATTTCTGTGGAGAAGG
	CmCNR_2R1	ATAACAATTTCACACAGGGTAACAAGAATGTCGCC
CmDET1	CmDET1_1F1	GTTCTTCCTTCAATATAAAAGCCCC
	CmDET1_1F2	TTTCATCTCGACCGTTTCTTCACTC
	CmDET1_1F3	TATCGTTTTCTTCCTAAGACCAGGG
	CmDET1_1R1	GTTCGGAAGAGATATTTGCAGTGCC
	CmDET1_1R2	CTAATACGTGAGCCTAGCACCTTCC
	CmDET1_1R3	CTGCTCACAACTTTCCTAATCAACC
	CmDET1_2F1	ACGACGTTGTAAAACGACCCTCTCTTCCACTACGC
	CmDET1_2F2	CACGACGTTGTAAAACGACGCACACTGCCCTTGG
	CmDET1_2F3	CACGACGTTGTAAAACGACGGTGCTAGGCTCACG
	CmDET1_2R1	TAACAATTTCACACAGGCGAGTACTAAACGACAGG
	CmDET1_2R2	GGATAACAATTTCACACAGGTATTTTGGTTTCCC
	CmDET1_2R3	ATAACAATTTCACACAGGGAAGACGATTGCATGCG
CmDHS	CmDHS_1F1	AGTGACACGTTAAGTCAGATGGATG
	CmDHS_1F2	ATTCATGAGGTGTACATAAAGCCGC
	CmDHS_1F3	ATGATGGCATTACTTCCTTTTTGCG
	CmDHS_1R1	AATTTAGAATTATTATCCAGAAGCC
	CmDHS_1R2	TTGCTCCATGAGAGTTCATAAAGGC
	CmDHS_1R3	CAAATTTGTAGTTAAACAATACTCC
	CmDHS_2F1_700*	TTAAGTCAGATGGATGACAATAATG
	CmDHS_2F2	CACGACGTTGTAAAACGACAAAGAATGtGGGAGG
	CmDHS_2F3	ACGACGTTGTAAAACGACTTACATTTATGAAGAGG
	CmDHS_2R1_800*	GACTGAGAGCATTTTTTAACAAGGC
	CmDHS_2R2	GGATAACAATTTCACACAGGCCATCTAACCAAACC
	CmDHS_2R3	GGATAACAATTTCACACAGGGGCTAGAATCTCCCC
CmEXP1	CmEXP1_1F	GAGAGAGCTCAGACTCATTTCCCC
	CmEXP1_1R	CCCACTACTCCAAACTTTCCCGGG
	CmEXP1_2F1	ACGACGTTGTAAAACGACATTTCCCCTCTTCTCTC
	CmEXP1_2F2	GACGTTGTAAAACGACCCCTCACACAAAAATGTCG
	CmEXP1_2R1	TAACAATTTCACACAGGCCAGTTTCCAAACAAACC
	CmEXP1_2R2	ATAACAATTTCACACAGGCCGGGTAAATAAGAGGG
CmNOR	CmNOR_1F	AAGAACTGGGTCATGGAGAGC
	CmNOR_1R	AACTGGATTGTCTAAGAGTACC
	CmNOR_2F	CGACGTTGTAAAACGACAGAGCACCGACTCATCGG
	CmNOR_2R	TAACAATTTCACACAGGAATGGAAGCAAGGACGG
CmSGR	CmSGR_1F1	CTTCCTCCCCTAAGATTCCTCTGTG
	CmSGR_1F2	AATCCATTAACAATTCTCAGG
	CmSGR_1R1	GAAGCCAATTATACCATCC
	CmSGR_1R2	AAACATTGGAGGAATAGGGATGG
	CmSGR_2F1	ACGACGTTGTAAAACGACCCTAAGATTCCTCTGTG
	CmSGR_2F2	CACGACGTTGTAAAACGACTTTTTTGGTATGGGTG
	CmSGR_2R1	TAACAATTTCACACAGGTCCAAACATCTGATAAAC
	CmSGR_2R2	TAACAATTTCACACAGGGAGGAATAGGGATGGATG
CmSP1	CmSP1_1F	AAATTAACTAACTCTCTCTCAGCCC
	CmSP1_1R	CAAGAAAACCTCACTGTCTCTCTGC
	CmSP1_2F1	CGACGTTGTAAAACGACATTATCTTGAACTTTTCC
	CmSP1_2F2	CGACGTTGTAAAACGACTTTAGTGTCTATTCTTCG
	CmSP1_2R1	TAACAATTTCACACAGGGTTTAAGGCGAAGTAATG
	CmSP1_2R2	TAACAATTTCACACAGGTTCTGGCAGCAGTAGGTC
CmTCTP	CmTCTP_1F	CGTCCCCCCCATCAATTTTCTTTGC
	CmTCTP_1R	TGCACTCACCAGAACATAAGCTCCC
	CmTCTP_2F	GACGTTGTAAAACGACTTGAGTATTGAAGATTGGG
	CmTCTP_2R	TAACAATTTCACACAGGCCAAAACAAAAACAGCCC
CmWIP1	CmWIP1_1F1	CTCATTCTTTAGTCATTATAG
	CmWIP1_1F2	GGTCGTAAATATAAATACGAA
	CmWIP1_1R1	TATAGCTCAAATCACATTTGT
	CmWIP1_1R2	GAGTATATAGCTTGATATTAA
	CmWIP1_2F1_700*	AAGTGATCTTATTCTTGGCTT
	CmWIP1_2F2_700*	TCTCAACTAGGTAGACACGTA
	CmWIP1_2R1_800*	GTGTTAAAGGACTTTGAAATC
	CmWIP1_2R2_800*	TAGCTAGCATGAACTCATTAA
